# Supplementary material for: In Silico Docking and Spectroscopic Evaluation of a Thiocarbohydrazone Derivative: Structural Elucidation and Enzyme Inhibitory Mechanisms
Source: Pharmaceuticals (Basel). 2026 Jul 17;19(7):1108. doi: 10.3390/ph19071108 (PMC13415609; doi:10.3390/ph19071108)
Supplement: Supplementary file 1 [file pharmaceuticals-19-01108-s001.zip]

Archive with 1 entries (1 files):
- pharmaceuticals-4393726-supplementary.pdf
